# Supplementary material for: Novel Use of the Nintendo Wii Board for Measuring Isometric Lower Limb Strength: A Reproducible and Valid Method in Older Adults
Source: PLoS One. 2015 Oct 7;10(10):e0138660. doi: 10.1371/journal.pone.0138660 (PMC4596703; doi:10.1371/journal.pone.0138660)
Supplement: S1 Dataset — (XLSX) [file pone.0138660.s001.xlsx]

## Sheet: Ark1
ID	WII M1	WII M2	WII M3	WII MAX3	Day2 WII M1	day2 WII M2	day2 WII M3	day2 WII MAX3		SID M1	SID M2	SID M3	SID MAX3	Day2 SID M1	Day 2 SID M2	Day 2 SID M3	Day 2 SID MAX3
1	94.1521	94.3941	106.278	130.045	127.92	121.342	110.165	127.92		215.997	216.17	220.703	229.77	198.894	209.625	210.763	220.355
2	100.897	108.352	107.252	115.807	115.038	111.616	109.462	115.038		157.502	174.245	182.842	200.035	174.876	183.578	185.007	192.28
3	84.5333	92.035	97.915	109.675	92.3689	94.7554	93.3354	97.1419		126.615	130.96	131.822	135.305	158.037	154.657	154.075	158.037
4	89.335	89.2098	87.9583	89.335	90.7771	92.298	94.3625	98.4914		156.439	156.062	158.419	163.131	158.149	171.454	171.701	184.759
5	80.3667	75.2971	76.666	80.3667	72.1974	79.1473	85.6995	98.804		137.421	154.321	159.598	171.221	124.29	125.171	126.274	128.479
6	98.4811	155.8	171.775	213.119	135.632	182.909	203.345	244.218		253.076	255.66	258.254	263.441	260.244	260.452	257.66	260.661
7	99.1848	106.73	112.571	124.253	105.659	112.386	120.863	137.818		143.681	141.395	143.961	149.093	153.208	150.303	145.489	153.208
8	129.837	130.771	129.689	131.705	114.177	124.99	127.266	135.802		160.492	162.106	163.429	166.075	174.2	178.758	179.33	183.317
9	117.889	112.359	119.967	135.184	153.812	139.192	139.128	153.812		209.598	203.994	210.168	222.518	226.42	221.896	216.211	226.42
10	183.297	184.229	187.107	192.863	174.081	170.787	174.254	181.186		259.621	277.519	305.636	361.869	276.513	294.644	308.225	335.385
11	98.4811	155.8	145.703	213.119	135.632	182.909	171.712	230.187		307.347	225.788	203.012	307.347	372.573	293.872	268.03	372.573
12	140.327	149.571	152.328	158.815	147.923	153.475	156.803	163.459		185.868	202.563	217.577	247.603	231.717	241.596	239.943	251.476
13	102.915	104.24	104.028	105.565	99.3374	94.6106	87.8104	99.3374		188.8	188.256	182.222	188.8	143.493	147.135	140.916	150.776
14	146.149	148.674	151.118	156.005	132.394	140.893	150.699	170.311		260.028	269.897	267.215	279.766	267.568	268.904	275.54	288.811
15	218.05	166.553	223.017	335.946	193.563	145.229	196.318	298.496		307.347	341.284	359.654	396.395	372.573	378.687	385.312	398.561
16	265.823	282.239	300.141	335.946	271.448	276.169	283.611	298.496		291.355	311.535	294.216	331.715	268.932	265.047	263.046	268.932
17	98.4811	155.8	173.821	213.119	135.632	182.909	203.701	245.283		231.832	236.162	240.198	248.269	272.261	270.425	272.176	275.676
18	207.965	209.099	211.643	216.732	205.993	208.969	211.445	216.398		217.455	227.753	226.419	238.052	222.262	224.621	225.158	226.979
19	105.474	105.87	107.954	112.124	131.017	124.357	128.762	137.573		167.581	173.342	170.567	179.102	131.585	143.97	151.006	165.076
20	87.6914	88.4673	90.5474	94.7078	80.3452	84.4666	88.8358	97.5742		105.207	115.216	124.261	142.351	157.354	162.175	172.704	193.76
21	116.521	115.788	117.568	121.128	101.066	98.9808	102.034	108.139		185.446	193.268	188.759	201.09	167.144	167.321	164.444	167.497
22	180.672	186.24	183.974	191.807	194.953	186.666	182.404	194.953		291.361	295.764	297.703	301.582	283.86	281.066	279.173	283.86
23	116.838	112.64	117.469	127.128	121.101	124.348	123.904	127.595		134.603	136.148	132.204	137.694	149.508	153.291	154.714	157.559
24	218.05	216.954	213.57	218.05	193.563	206.575	203.42	219.587		311.031	334.412	343.171	360.689	340.442	349.521	352.699	359.054
25	105.488	102.897	104.673	108.225	98.2879	109.377	115.736	128.456		149.863	152.284	158.218	170.085	163.97	168.777	170.241	173.583
26	102.188	105.939	111.425	122.395	105.286	112.154	112.977	119.022		140.178	142.203	147.289	157.46	179.814	197.492	203.777	216.347
27	100.979	96.9025	96.9586	100.979	97.5047	97.1213	91.4726	97.5047		135.435	133.329	136.207	141.963	138.288	138.462	138.478	138.636
28	98.4811	155.8	141.241	213.119	135.632	182.909	167.797	230.187		220.545	224.657	226.439	230.003	253.528	251.937	252.688	254.192
29	87.5562	89.6495	92.6215	98.5655	91.1504	85.5139	85.6833	91.1504		121.653	130.316	139.218	157.023	104.785	118.167	124.921	138.43
30	102.793	105.918	105.27	109.043	114.127	111.849	111.668	114.127		148.293	152.534	150.695	156.774	179.367	188.16	185.911	196.953
